# Supplementary material for: Off-Stoichiometry Thiol-Ene (OSTE) Micro Mushroom Forest: A Superhydrophobic Substrate
Source: Micromachines (Basel). 2024 Aug 28;15(9):1088. doi: 10.3390/mi15091088 (PMC11433739; doi:10.3390/mi15091088)
Supplement: Supplementary file 1 [file micromachines-15-01088-s001.zip]

Archive with 1 entries (1 files):
- micromachines-3173590-supplementary.mp4
